# Supplementary material for: Genetic Mapping of Flavonoid Grain Pigments in Durum Wheat
Source: Plants (Basel). 2023 Apr 17;12(8):1674. doi: 10.3390/plants12081674 (PMC10142998; doi:10.3390/plants12081674)
Supplement: Supplementary file 1 [file plants-12-01674-s001.zip]

Archive with 2 entries (2 files):
- plants-2312778-supplementary Figures S1-S4.pdf
- plants-2312778-supplementary Tables S1-S5.xlsx
